# Supplementary material for: Motor Learning: An Analysis of 100 Trials of a Ski Slalom Game in Children with and without Developmental Coordination Disorder
Source: PLoS One. 2015 Oct 14;10(10):e0140470. doi: 10.1371/journal.pone.0140470 (PMC4605617; doi:10.1371/journal.pone.0140470)
Supplement: S1 File — (XLSX) [file pone.0140470.s001.xlsx]

## Sheet: Data of 100 runs all children
		6. v9 * v3 * v11
		Measure: MEASURE_1
		v9	v3	v11	Mean	Std. Error	95% Confidence Interval
				Session			Lower Bound	Upper Bound
		DCD	Easy	1	104.929	4.856	95.038	114.82
				2	93.405	5.298	82.612	104.197
				3	95.097	5.816	83.251	106.943
				4	83.352	5.412	72.327	94.376
				5	78.623	5.876	66.653	90.593
				6	73.422	5.338	62.549	84.296
				7	71.65	4.881	61.707	81.592
				8	71.512	5.35	60.615	82.409
				9	68.638	4.642	59.182	78.093
				10	62.075	4.211	53.498	70.652
		DCD	Hard	1	172	6.609	158.537	185.463
				2	161.414	7.231	146.685	176.142
				3	152.775	7.935	136.612	168.938
				4	142.922	7.38	127.891	157.954
				5	136.683	8.241	119.896	153.47
				6	132.416	8.021	116.079	148.753
				7	123.277	7.668	107.659	138.895
				8	120.463	7.628	104.925	136.001
				9	121.09	8.155	104.479	137.701
				10	107.67	6.372	94.691	120.648
		TD	Easy	1	89.676	4.856	79.785	99.567			Regression	Descriptive Statistics
				2	85.851	5.298	75.059	96.644
				3	76.972	5.816	65.126	88.818			Descriptive Statistics
				4	74.521	5.412	63.497	85.545				Group	Mean	Std. Deviation	N
				5	71.652	5.876	59.682	83.622			b1 slope Easy	DCD	-0.441	0.188094	17
				6	67.729	5.338	56.856	78.603				TD	-0.39965	0.234786	17
				7	60.622	4.881	50.679	70.565				Total	-0.42032	0.210526	34
				8	59.587	5.35	48.69	70.484			b1 slope Hard	DCD	-0.66218	0.338796	17
				9	58.83	4.642	49.375	68.286				TD	-0.66971	0.282276	17
				10	53.264	4.211	44.686	61.841				Total	-0.66594	0.307082	34
		TD	Hard	1	158.08	6.609	144.617	171.543
				2	147.18	7.231	132.452	161.909
				3	131.263	7.935	115.1	147.425
				4	135.389	7.38	120.357	150.421
				5	120.854	8.241	104.067	137.641
				6	114.564	8.021	98.227	130.902
				7	112.083	7.668	96.465	127.702
				8	101.951	7.628	86.413	117.489
				9	101.215	8.155	84.604	117.826
				10	96.851	6.372	83.873	109.83

## Sheet: Initial runs easy and hard
				Easy
				Hard
			Run 1 van training 1	TypeTraining	N	Mean	Std. Deviation	Std. Error Mean
			Missed gates (#) v 20	Ski DCD	17	10.588	3.7924	0.9198
				Ski TD	17	7.647	3.2392	0.7856
			Duration (s) Total sec v30	Ski DCD	17	41.6465	4.52257	1.09688
				Ski TD	17	42.1753	4.1993	1.01848
			WIIscore v40	Ski DCD	17	115.764	27.6821	6.71391
				Ski TD	17	95.7047	21.1985	5.14139
				DCD		178.044	26.1763
				TD		150.069	26.4015
			Group Statistics run 1 van training 2
				TypeTraining	N	Mean	Std. Deviation	Std. Error Mean
			Missinggate2	Ski DCD	17	15.941	3.7827	0.9174
				Ski TD	17	11.588	4.3165	1.0469
			WiiSecTraining2	Ski DCD	17	66.4559	11.7324	2.84552
				Ski TD	17	68.9518	8.93619	2.16734
				Ski DCD	17	178.044	26.1763	6.34868
				Ski TD	17	150.069	26.4015	6.40331

## Sheet: Strategies used 
		SpeedChange
		Groups	Difficulty		Frequency	Percent	Valid Percent	Cumulative Percent
		DCD	Easy	A Slow down	2	11.8	12.5	12.5
				B No speed change	6	35.3	37.5	50
				C Faster	8	47.1	50	100
				No learning	1	5.9
					17	100
		DCD	Hard	A Slower	2	11.8	12.5	12.5
				B No speed change	7	41.2	43.8	56.3
				C Faster	7	41.2	43.8	100
				No learning	1	5.9
		TD	Easy	A Slower	3	17.6	17.6	17.6
				B No speed change	7	41.2	41.2	58.8
				C Faster	7	41.2	41.2	100
				Total	17	100	100
		TD	Hard	A Slower	3	17.6	17.6	17.6
				B No speed change	8	47.1	47.1	64.7
				C Faster	6	35.3	35.3	100
					Percentage of strategies used

## Sheet: balance
			Paired Samples Statistics
			Therapy1			Mean	N	Std. Deviation	Std. Error Mean
			DCD	Pair 1	Standing on 1 leg on Balance beam Pre	4.118	17	2.7359	0.6636
					Standing on leg leg post	6.059	17	3.2301	0.7834
			TD	Pair 1	Standing on 1 leg on Balance beam Pre	5.118	17	2.9343	0.7117
					Standing on leg leg post	7.176	17	2.7211	0.66
				pre
				post

## Sheet: Yoga L and R
																																			Right
																																			3. v9 * v11								3. v9 * v11
																																			Measure: MEASURE_1								Measure: MEASURE_1
																																			v9	v11	Mean	Std. Error	95% Confidence Interval				v9	v11	Mean	Std. Error	95% Confidence Interval
																																							Lower Bound	Upper Bound							Lower Bound	Upper Bound
																																			DCD Right	1	17.824	4.153	9.364	26.283			DCD Left	1	14.647	4.417	5.65	23.644
																																				2	18.471	4.034	10.254	26.687				2	25.176	3.904	17.225	33.128
																																				3	23.471	4.226	14.862	32.079				3	23.588	3.746	15.958	31.219
																																				4	26.118	4.571	16.807	35.428				4	24.294	4.693	14.735	33.853
																																				5	28.118	3.665	20.653	35.583				5	22.118	4.455	13.044	31.191
																																				6	29.294	3.968	21.211	37.377				6	21.647	3.833	13.84	29.454
																																				7	28.176	4.01	20.008	36.345				7	29.706	3.757	22.054	37.358
																																				8	27.529	3.986	19.41	35.648				8	29.765	4.072	21.471	38.059
																																				9	33.412	4.036	25.19	41.634				9	27.765	3.91	19.801	35.729
																																				10	40.471	2.496	35.385	45.556				10	38.059	2.943	32.064	44.053
																																			TD Right	1	32.118	4.153	23.658	40.577			TD Left	1	28.529	4.417	19.533	37.526
																																				2	31.059	4.034	22.842	39.275				2	31.235	3.904	23.284	39.187
																																				3	28.412	4.226	19.803	37.02				3	31.882	3.746	24.252	39.513
																																				4	28.353	4.571	19.042	37.663				4	26.882	4.693	17.323	36.442
																																				5	33.059	3.665	25.594	40.524				5	29.059	4.455	19.985	38.132
																																				6	34.412	3.968	26.329	42.494				6	35.176	3.833	27.37	42.983
																																				7	31.471	4.01	23.302	39.639				7	32.882	3.757	25.23	40.534
																																				8	30.176	3.986	22.057	38.295				8	30.588	4.072	22.294	38.882
																																				9	31.765	4.036	23.543	39.987				9	32.824	3.91	24.86	40.787
																																				10	35.412	2.496	30.327	40.497				10	38.471	2.943	32.476	44.465

## Sheet: T-test transfer
		Group		MDSS1***	ACSS1***	BalanceSS1***	TSS1***			MABC and BOT		Levene's Test for Equality of Variances		t-test for Equality of Means
		DCD	Mean	5.24	5.94	5	3.706					F	Sig.	t	df	Sig. (2-tailed)	Mean Difference	Std. Error Difference	95% Confidence Interval of the Difference
			N	17	17	17	17												Lower	Upper
			SD	2.562	3.418	1.696	1.3585			Item6SS1	Equal variances assumed	5.625	0.024	-4.885	32	0	-4.5882	0.9393	-6.5016	-2.6749
			Range	9	14	5	4				Equal variances not assumed			-4.885	25.64	0	-4.5882	0.9393	-6.5204	-2.6561
		TD	Mean	11.94	8	11.47	11.059			Item7SS1	Equal variances assumed	29.383	0	-5.315	32	0	-5.5294	1.0403	-7.6484	-3.4104
			N	17	17	17	17				Equal variances not assumed			-5.315	17.65	0	-5.5294	1.0403	-7.7181	-3.3408
			SD	3.211	2	2.211	2.3041			Item8SS1	Equal variances assumed	7.18	0.012	-4.43	32	0	-4.4706	1.0093	-6.5264	-2.4148
			Range	10	7	8	8				Equal variances not assumed			-4.43	27.004	0	-4.4706	1.0093	-6.5414	-2.3998
		Total	Mean	8.59	6.97	8.24	7.382			BalanceSS1	Equal variances assumed	0.698	0.41	-9.574	32	0	-6.471	0.676	-7.847	-5.094
			N	34	34	34	34				Equal variances not assumed			-9.574	29.982	0	-6.471	0.676	-7.851	-5.09
			SD	4.446	2.949	3.814	4.1707			BOT_7V	Equal variances assumed	22.592	0	-2.062	32	0.047	-1.2353	0.5992	-2.4557	-0.0148
			Range	14	14	14	15				Equal variances not assumed			-2.062	16.589	0.055	-1.2353	0.5992	-2.5018	0.0312
			0.001***

## Sheet: Retention
			retention
			6. v9 * v3 * v14
			Measure: MEASURE_1
			v9	v3	v14	Mean	Std. Error	95% Confidence Interval
								Lower Bound	Upper Bound
			DCD	Easy	End	78.244	4.523	69.03	87.458
					Begin	82.412	4.9	72.43	92.393
				Hard	1	137.474	7.268	122.67	152.277
					2	138.177	6.748	124.432	151.922
			TD	Easy	1	68.286	4.523	59.072	77.5
					2	73.719	4.9	63.737	83.7
				Hard	1	119.962	7.268	105.158	134.766
					2	125.302	6.748	111.557	139.047
			8. v9 * v3 * v13
			Measure: MEASURE_1
			v9	v3	v13	Mean	Std. Error	95% Confidence Interval
								Lower Bound	Upper Bound
			DCD	Easy	1	96.5	5.75	84.788	108.213
					2	96.112	5.588	84.73	107.493
					3	89.934	6.327	77.047	102.822
					4	82.602	5.907	70.571	94.634
					5	76.226	5.454	65.117	87.335
					6	73.402	5.401	62.401	84.403
					7	71.56	4.82	61.742	81.379
					8	72.319	5.795	60.514	84.124
					9	64.296	4.958	54.197	74.394
			DCD	Hard	1	168.111	7.973	151.87	184.351
					2	158.651	7.675	143.017	174.285
					3	152.226	8.113	135.701	168.752
					4	144.318	8.109	127.801	160.834
					5	131.22	8.526	113.854	148.586
					6	128.057	8.406	110.935	145.18
					7	121.335	7.555	105.945	136.724
					8	126.24	8.755	108.406	144.073
					9	110.27	6.608	96.811	123.73
			TD	Easy	1	92.433	5.75	80.72	104.145
					2	81.739	5.588	70.357	93.12
					3	75.349	6.327	62.462	88.237
					4	77.927	5.907	65.896	89.958
					5	69.256	5.454	58.147	80.364
					6	65.039	5.401	54.038	76.04
					7	60.576	4.82	50.757	70.394
					8	61.76	5.795	49.955	73.565
					9	54.942	4.958	44.844	65.041
			TD	Hard	1	159.513	7.973	143.272	175.753
					2	139.57	7.675	123.936	155.204
					3	131.048	8.113	114.522	147.574
					4	128.858	8.109	112.341	145.374
					5	123.052	8.526	105.686	140.418
					6	115.778	8.406	98.656	132.901
					7	106.17	7.555	90.78	121.559
					8	102.318	8.755	84.485	120.151
					9	97.381	6.608	83.921	110.84

## Sheet: retention_revised
		retentio n
		6. v9 * v3 * v14
		Measure: MEASURE_1
		v9	v3	v14	Mean	Std. Error	95% Confidence Interval
							Lower Bound	Upper Bound
		DCD	Easy	End	78.244	4.523	69.03	87.458
				Begin	82.412	4.9	72.43	92.393
			Hard	1	137.474	7.268	122.67	152.277
				2	138.177	6.748	124.432	151.922
		TD	Easy	1	68.286	4.523	59.072	77.5
				2	73.719	4.9	63.737	83.7
			Hard	1	119.962	7.268	105.158	134.766
				2	125.302	6.748	111.557	139.047
		8. v9 * v3 * v13
		Measure: MEASURE_1
		v9	v3	v13	Mean	Std. Error	95% Confidence Interval
							Lower Bound	Upper Bound
		DCD	Easy	1	96.5	5.75	84.788	108.213
				2	96.112	5.588	84.73	107.493
				3	89.934	6.327	77.047	102.822
				4	82.602	5.907	70.571	94.634
				5	76.226	5.454	65.117	87.335
				6	73.402	5.401	62.401	84.403
				7	71.56	4.82	61.742	81.379
				8	72.319	5.795	60.514	84.124
				9	64.296	4.958	54.197	74.394
		DCD	Hard	1	168.111	7.973	151.87	184.351
				2	158.651	7.675	143.017	174.285
				3	152.226	8.113	135.701	168.752
				4	144.318	8.109	127.801	160.834
				5	131.22	8.526	113.854	148.586
				6	128.057	8.406	110.935	145.18
				7	121.335	7.555	105.945	136.724
				8	126.24	8.755	108.406	144.073
				9	110.27	6.608	96.811	123.73
		TD	Easy	1	92.433	5.75	80.72	104.145
				2	81.739	5.588	70.357	93.12
				3	75.349	6.327	62.462	88.237
				4	77.927	5.907	65.896	89.958
				5	69.256	5.454	58.147	80.364
				6	65.039	5.401	54.038	76.04
				7	60.576	4.82	50.757	70.394
				8	61.76	5.795	49.955	73.565
				9	54.942	4.958	44.844	65.041
		TD	Hard	1	159.513	7.973	143.272	175.753
				2	139.57	7.675	123.936	155.204
				3	131.048	8.113	114.522	147.574
				4	128.858	8.109	112.341	145.374
				5	123.052	8.526	105.686	140.418
				6	115.778	8.406	98.656	132.901
				7	106.17	7.555	90.78	121.559
				8	102.318	8.755	84.485	120.151
				9	97.381	6.608	83.921	110.84
